# Supplementary material for: Properties characterization and microstructural analysis of alkali-activated solid waste-based materials with sawdust and wastewater integration
Source: PLoS One. 2025 Jan 3;20(1):e0313413. doi: 10.1371/journal.pone.0313413 (PMC11698524; doi:10.1371/journal.pone.0313413)
Supplement: S2 Fig — (ZIP) [file pone.0313413.s002.zip]

Archive with 3 entries (2 files):
- S2_Fig/Fig 22-(Left).TIF
- S2_Fig/Fig 22-(Right).TIF
- S2_Fig/
