# Supplementary material for: Properties characterization and microstructural analysis of alkali-activated solid waste-based materials with sawdust and wastewater integration
Source: PLoS One. 2025 Jan 3;20(1):e0313413. doi: 10.1371/journal.pone.0313413 (PMC11698524; doi:10.1371/journal.pone.0313413)
Supplement: S4 Fig — (ZIP) [file pone.0313413.s004.zip]

Archive with 2 entries (1 files):
- S4_Fig/Fig 24.TIF
- S4_Fig/
