# Supplementary material for: Properties characterization and microstructural analysis of alkali-activated solid waste-based materials with sawdust and wastewater integration
Source: PLoS One. 2025 Jan 3;20(1):e0313413. doi: 10.1371/journal.pone.0313413 (PMC11698524; doi:10.1371/journal.pone.0313413)
Supplement: S5 Fig — (ZIP) [file pone.0313413.s005.zip]

Archive with 7 entries (6 files):
- S5_Fig/Fig 25 (down).docx
- S5_Fig/Fig 25 (down).txt
- S5_Fig/Fig 25 (middle).docx
- S5_Fig/Fig 25 (middle).txt
- S5_Fig/Fig 25 (up).docx
- S5_Fig/Fig 25 (up).txt
- S5_Fig/
