# Supplementary material for: Properties characterization and microstructural analysis of alkali-activated solid waste-based materials with sawdust and wastewater integration
Source: PLoS One. 2025 Jan 3;20(1):e0313413. doi: 10.1371/journal.pone.0313413 (PMC11698524; doi:10.1371/journal.pone.0313413)
Supplement: S1 Table — (ZIP) [file pone.0313413.s006.zip › S1_Table.xlsx]

## Sheet: Fig 14
	（Fig 14）The average of compressive strengths
	Sample	28 days	Variance	60 days	Variance	90 days	Variance
	MS11	6.5	0.3	6.8	0.6	7	0.5
	MS12	7.6	0.2	8.1	0.4	8.6	0.5
	MS13	7.8	0.5	8.2	0.7	8.9	0.7
	MS14	7.9	0.1	8.5	0.5	8.8	0.5
	MS15	8.3	0.5	9.2	0.4	11.3	0.3
	All results of compressive strengths
	Sample	28 days						Average
	MS11	6.5	6.8	6.7	6.5	6.2	6.3	6.5
	MS12	7.8	7.6	7.6	7.6	7.6	7.4	7.6
	MS13	7.8	7.8	7.3	7.8	8.3	7.8	7.8
	MS14	8	7.9	7.8	7.9	7.8	8	7.9
	MS15	8.3	7.8	8.8	8.3	8.5	8.1	8.3
	Sample	60 days						Average
	MS11	7	6.2	7.4	6.6	6.8	6.8	6.8
	MS12	7.8	8.5	7.7	8.4	8.1	8.1	8.1
	MS13	8.2	8.9	7.5	8.5	7.9	8.2	8.2
	MS14	8.7	8	9	8.5	8.5	8.3	8.5
	MS15	9.6	9.2	8.8	9	9.4	9.2	9.2
	Sample	90 days						Average
	MS11	7.3	7.5	6.5	7	6.7	7	7
	MS12	8.6	9.1	8.1	8.6	8.6	8.6	8.6
	MS13	8.4	8.2	9.6	8.9	8.9	9.4	8.9
	MS14	8.5	9.3	8.8	8.3	8.8	9.1	8.8
	MS15	11.6	11.3	11.4	11.3	11	11.2	11.3
