# Supplementary material for: Properties characterization and microstructural analysis of alkali-activated solid waste-based materials with sawdust and wastewater integration
Source: PLoS One. 2025 Jan 3;20(1):e0313413. doi: 10.1371/journal.pone.0313413 (PMC11698524; doi:10.1371/journal.pone.0313413)
Supplement: S2 Table — (ZIP) [file pone.0313413.s007.zip › S2_Table.xlsx]

## Sheet: Fig 19
	（Fig 19）The average of compressive strengths
	Sample	28 days	Variance	60 days	Variance	90 days	Variance
	MW1	15.4	0.5	14	0.6	12.9	0.4
	MW2	15.4	0.4	15.6	0.7	15.4	0.6
	MW3	14.6	0.3	16.4	0.6	16.6	0.5
	All results of compressive strengths
	Sample	28 days						Average
	MW1	15.1	14.9	15.9	15.7	15.4	15.4	15.4
	MW2	15.2	15	15.8	15.6	15.4	15.4	15.4
	MW3	14.6	14.3	14.6	14.6	14.9	14.6	14.6
	Sample	60 days						Average
	MW1	14.6	13.8	13.8	14	13.8	14	14
	MW2	15.6	16.3	14.9	15.6	15.6	15.6	15.6
	MW3	16.2	16.6	16.4	16.4	17	15.8	16.4
	Sample	90 days						Average
	MW1	13	12.5	12.8	12.9	12.9	13.3	12.9
	MW2	15.1	16	14.8	15.4	15.4	15.7	15.4
	MW3	16.4	16.1	16.6	16.8	16.6	17.1	16.6
